# Supplementary material for: Angry Women Are More Trusting: The Differential Effects of Perceived Social Distance on Trust Behavior
Source: Front Psychol. 2021 Jul 21;12:591312. doi: 10.3389/fpsyg.2021.591312 (PMC8333277; doi:10.3389/fpsyg.2021.591312)
Supplement: Supplementary file 1 [file Table_1.XLS]

## Sheet: Pilot Study
SubjectID	TreatmentGroup	E_1_1	E_1_2	E_1_3	E_1_4	E_1_5	E_1_6	E_1_7	E_1_8	E_1_9	E_1_10	E_1_11	E_1_12	E_1_13	E_1_14	E_1_15	E_1_16	E_1_17	E_1_18	E_1_19	E_1_20	E_1_21	E_1_22	E_1_23	E_1_24	E_1_25	E_1_26	E_1_27	E_1_28	E_1_29	E_1_30	E_2_1	E_2_2	E_2_3	E_2_4	E_2_5	E_2_6	E_2_7	E_2_8	E_2_9	E_2_10	E_2_11	E_2_12	E_2_13	E_2_14	E_2_15	E_2_16	E_2_17	E_2_18
140924_1037_1	0	1	1	2	1	1	1	0	1	2	1	0	2	1	1	1	3	1	0	1	1	1	2	2	0	0	1	2	1	1	1	1	2	1	1	2	2	1	0	2	2	0	1	1	2	2	2	1	1
140924_1037_2	0	1	1	2	1	1	3	1	2	1	3	0	3	1	1	1	1	3	1	1	1	1	2	1	0	1	3	1	1	1	3	1	0	2	1	1	3	1	2	0	3	0	3	1	0	0	1	3	1
140924_1037_3	0	0	0	2	1	0	3	0	1	1	3	0	2	0	0	0	2	2	0	0	0	0	2	0	0	0	2	0	0	0	3	2	0	0	0	0	1	0	0	0	1	0	1	0	0	0	2	0	0
140924_1037_4	0	0	0	3	0	1	4	1	2	0	4	0	4	0	0	0	0	4	0	0	0	0	3	0	0	0	4	0	0	0	4	0	0	4	0	0	4	0	3	0	4	0	4	0	0	0	0	4	0
140924_1037_5	0	0	0	3	0	1	1	1	2	0	3	0	3	0	0	0	3	3	0	0	1	0	4	1	0	0	3	0	1	0	3	0	0	3	0	1	2	1	3	0	3	0	3	0	0	0	3	3	0
140924_1037_6	0	2	1	3	2	1	3	1	2	2	2	0	3	0	0	1	2	3	2	1	0	1	3	1	0	0	3	3	1	0	3	3	0	2	0	2	3	0	3	0	2	0	2	0	1	1	2	3	2
140924_1037_7	0	1	1	2	0	0	2	0	0	0	2	0	2	0	0	0	1	3	0	0	1	0	3	1	0	0	3	0	1	0	3	0	0	2	0	0	2	0	0	0	2	0	1	0	0	0	1	3	0
140924_1037_8	0	0	1	3	0	1	2	1	2	0	2	0	2	0	0	0	0	2	0	0	0	0	3	2	0	0	2	0	2	0	3	0	0	2	1	0	2	0	3	0	2	0	3	0	0	0	0	3	0
140924_1037_9	0	0	0	2	1	0	1	0	0	0	1	0	2	0	0	0	2	2	0	0	0	0	2	0	0	0	1	0	0	0	2	0	0	2	0	1	0	0	2	0	1	0	1	0	1	0	2	1	1
140924_1037_10	0	1	0	3	0	0	3	0	3	0	3	0	3	0	1	0	1	3	0	0	1	0	3	1	1	0	3	0	1	0	3	1	0	3	0	0	3	0	3	0	3	0	3	0	1	0	1	3	0
140924_1037_11	0	1	0	3	1	0	3	0	1	0	2	0	3	0	0	0	1	3	0	0	0	0	3	1	0	0	3	0	0	0	3	1	0	3	0	0	3	0	2	0	3	0	3	0	0	0	1	3	0
140924_1037_12	0	4	4	1	0	1	1	3	1	2	1	2	2	3	2	3	0	1	1	2	3	4	2	3	3	1	1	3	4	1	2	4	3	1	0	1	1	4	1	0	1	1	1	2	3	3	0	1	0
140924_1037_13	0	2	0	3	0	2	3	2	2	0	3	2	3	0	1	2	1	3	2	1	2	1	3	2	1	1	2	1	2	1	3	1	0	3	0	2	3	2	2	0	3	2	3	1	1	2	1	3	2
140924_1037_14	0	3	3	1	3	1	2	2	1	3	1	1	1	2	1	2	2	1	3	1	2	2	1	3	3	1	2	2	2	0	3	3	3	1	1	2	2	1	1	4	2	1	2	2	1	3	3	2	3
140924_1037_15	0	1	2	2	0	0	0	1	1	2	1	0	1	0	0	0	1	2	1	0	0	2	2	2	0	0	1	0	2	0	2	1	1	2	2	0	2	1	0	1	1	0	2	0	1	0	2	2	1
140924_1037_16	0	1	0	3	0	0	2	0	2	0	2	0	3	0	0	0	3	2	0	0	0	1	3	3	0	0	2	0	0	0	3	0	0	3	0	0	3	0	2	0	2	0	3	0	1	0	3	3	0
140820_0928_1	1	1	2	2	0	0	2	0	1	0	2	0	3	0	0	0	2	3	2	0	0	0	3	3	0	0	2	0	0	0	3	1	2	1	0	0	2	0	1	0	2	0	2	0	0	0	0	2	0
140820_0928_2	1	1	0	2	0	0	2	1	1	0	2	0	3	0	0	0	1	3	0	0	0	0	3	0	0	0	2	0	1	0	2	0	1	3	1	0	0	0	0	2	0	1	1	0	3	2	0	1	2
140820_0928_3	1	1	1	3	1	1	3	1	3	1	3	1	3	1	1	1	1	3	1	1	1	1	3	1	1	1	3	1	1	1	3	1	2	3	1	1	3	1	3	1	3	1	3	1	2	1	1	3	1
140820_0928_4	1	0	0	3	0	0	2	0	4	0	3	0	3	0	0	0	1	3	0	0	0	0	4	1	0	0	3	0	0	0	3	0	0	3	0	0	3	0	4	0	3	0	3	0	0	0	2	3	0
140820_0928_5	1	3	2	1	4	0	2	0	0	0	1	0	3	0	0	2	3	1	1	0	0	3	4	1	1	0	1	3	3	1	4	0	1	3	1	0	1	0	1	0	1	0	3	0	2	3	1	1	0
140820_0928_6	1	1	0	0	0	0	1	1	0	0	1	0	1	0	0	0	1	1	1	0	0	0	2	1	0	0	0	1	1	0	2	1	1	0	0	0	0	0	0	0	0	0	2	0	1	0	1	1	1
140820_0928_7	1	2	1	2	0	0	3	1	1	1	2	0	4	0	0	0	0	4	1	1	0	0	4	3	0	0	3	0	0	0	1	2	1	3	0	1	2	1	0	1	4	0	4	0	1	0	0	4	1
140820_0928_8	1	1	0	1	0	0	2	0	1	0	2	0	3	0	0	0	0	2	1	0	0	0	2	0	0	0	3	0	0	0	3	0	0	3	0	2	1	0	3	0	2	0	1	0	3	0	0	1	2
140820_0928_9	1	0	0	3	0	0	2	1	2	0	1	0	2	0	0	0	3	3	0	0	0	0	4	1	0	0	3	0	0	0	4	1	0	4	0	0	3	0	3	0	2	0	3	0	0	0	4	2	0
140820_0928_10	1	2	1	2	0	1	3	1	3	1	2	0	3	2	0	1	1	3	1	0	1	1	3	4	1	3	3	1	2	1	3	1	3	0	2	4	0	3	1	4	0	3	2	1	4	4	3	1	3
140820_0928_11	1	1	1	3	0	0	3	1	0	1	3	0	4	0	0	0	1	3	1	0	1	1	3	2	1	0	4	0	0	0	4	0	1	4	0	0	3	0	2	1	3	1	3	0	3	0	0	2	0
140820_0928_12	1	3	1	2	1	3	2	2	2	2	3	0	3	1	0	0	4	3	2	0	0	2	2	2	0	0	3	0	1	1	3	1	1	2	1	1	3	2	2	1	2	0	2	1	2	1	2	2	2
140820_0928_13	1	1	0	2	0	1	2	1	2	1	2	0	3	0	0	0	1	3	1	0	0	0	3	1	0	0	2	0	1	0	3	1	3	1	3	0	0	2	1	3	1	0	2	3	4	3	0	1	3
140820_0928_14	1	1	0	4	0	0	2	0	2	0	2	0	3	0	0	0	1	4	0	0	0	0	4	2	0	0	2	0	0	0	4	0	4	0	4	2	0	3	0	3	0	3	0	2	4	4	0	0	1
140820_0928_15	1	2	0	2	0	0	2	1	1	0	1	0	2	0	0	0	1	2	0	0	0	0	2	3	0	0	1	0	0	0	2	0	1	2	1	0	0	0	0	1	0	1	2	0	4	3	0	1	2
140820_0928_16	1	1	0	2	0	0	3	1	1	0	2	0	2	1	0	0	0	3	0	0	0	0	2	1	0	0	2	0	1	0	3	0	0	2	0	0	2	1	1	0	2	0	2	0	0	0	0	2	0
[truncated: 35 more columns]
