# Supplementary material for: Angry Women Are More Trusting: The Differential Effects of Perceived Social Distance on Trust Behavior
Source: Front Psychol. 2021 Jul 21;12:591312. doi: 10.3389/fpsyg.2021.591312 (PMC8333277; doi:10.3389/fpsyg.2021.591312)
Supplement: Supplementary file 2 [file Table_2.XLS]

## Sheet: Study1
SubjectID	TreatmentGroup	Transfer	ATransfer	Received	Available	Return	ReceivedReturn	Role_be_paid	TrustProfit	Fixedpayment	Anger_1	Anger_2	Anger_3	TB_1	TB_2	TB_3	Anger_Appraisal_1	Anger_Appraisal_1_1	SD_A	Gender	Age	Major	Germany	Employment	Moneyavailable	FathenEdu	MatherEdu	Computer	Religion	SubjectKnown
141110_1418_1	0	10	10	30	60	10	5	1	25	30	1	0	0	1	1	1	0	0	2	0	19	Sozialwissenschaft	ja	ja	350	Hochschule	Fachhochschule	4	5	1
141110_1418_12	0	10	10	30	60	22	20	1	40	30	0	0	0	0	0	0	0	0	1	0	19	Rechtswissenschaft	ja	nein	300	Hochschule	Hochschule	2	1	1
141110_1418_13	0	10	20	60	90	30	20	1	40	30	0	0	0	1	1	1	0	0	3	0	22	Geisteswissenschaft	ja	nein	350	Fachhochschule	Berufslehre	1	5	1
141110_1418_16	0	10	0	0	30	0	10	2	30	30	3	2	4	1	1	1	1	1	2	0	19	Geisteswissenschaft	ja	nein	400	Hochschule	Fachhochschule	1	5	0
141110_1418_20	0	10	30	90	120	0	30	2	120	30	0	0	0	0	0	1	0	0	3	0	20	Wirtschaftswissenschaft	ja	nein	300	Hochschule	Mittelschule	3	1	0
141110_1418_21	0	20	20	60	90	40	30	2	50	30	0	0	0	0	0	1	0	0	1	0	20	Geisteswissenschaft	ja	nein	200	Abitur	Volksschule	5	4	0
141110_1418_22	0	10	0	0	30	0	10	2	30	30	0	0	0	1	0	1	0	0	1	0	19	Sozialwissenschaft	ja	nein	500	Volksschule	Berufsmittelschule	1	7	1
141110_1418_23	0	10	20	60	90	30	15	2	60	30	0	0	2	1	1	1	0	0	3	0	20	Wirtschaftswissenschaft	ja	nein	500	Berufsmittelschule	Berufslehre	2	1	2
141110_1418_24	0	10	30	90	120	60	15	2	60	30	0	0	0	1	1	1	0	0	2	0	25	Geisteswissenschaft	ja	nein	350	Fachhochschule	Fachhochschule	4	2	1
141110_1418_3	0	0	10	30	60	10	0	1	30	30	0	0	0	0	0	0	0	0	1	0	20	Geisteswissenschaft	nein	nein	300	Mittelschule	Mittelschule	5	6	0
141110_1418_9	0	0	10	30	60	10	0	1	30	30	0	0	0	0	0	0	0	0	1	0	25	Sozialwissenschaft	ja	ja	350	Fachhochschule	Berufslehre	2	4	0
141113_1106_10	0	10	20	60	90	30	20	1	60	30	1	0	0	0	1	1	0	0	2	0	21	andere	ja	nein	350	Fachhochschule	Berufslehre	4	2	2
141113_1106_121	0	10	30	90	120	20	10	1	100	30	0	1	0	0	0	1	1	1	3	0	23	Geisteswissenschaft	nein	ja	700	Mittelschule	Mittelschule	2	3	0
141113_1106_14	0	10	20	60	90	25	20	2	40	30	1	0	1	0	0	1	0	0	5	0	22	Wirtschaftswissenschaft	ja	ja	0	Abitur	Mittelschule	5	2	0
141113_1106_16	0	20	0	0	30	10	0	2	10	30	0	0	1	1	0	0	0	0	1	0	19	Rechtswissenschaft	ja	nein	100	Hochschule	Hochschule	2	3	0
141113_1106_19	0	20	10	30	60	30	20	2	30	30	0	0	0	0	1	0	0	0	3	0	21	Naturwissenschaft	ja	nein	275	Fachhochschule	Abitur	2	4	2
141113_1106_20	0	10	30	90	120	30	10	2	30	30	0	1	0	1	1	0	0	0	3	0	21	Geisteswissenschaft	ja	nein	250	Doktorat	Mittelschule	2	4	3
141113_1106_21	0	20	10	30	60	10	0	2	10	30	0	0	0	1	1	1	0	0	2	0	24	Geisteswissenschaft	nein	nein	300	Hochschule	Hochschule	4	4	0
141113_1106_23	0	20	10	30	60	20	30	2	40	30	0	0	0	0	1	1	0	0	1	0	21	Sozialwissenschaft	ja	nein	600	Hochschule	Fachhochschule	2	5	0
141113_1106_25	0	30	10	30	60	10	20	2	20	30	0	0	0	0	0	1	0	0	1	0	23	andere	ja	ja	400	Volksschule	Volksschule	5	5	2
141113_1106_6	0	10	20	60	90	20	30	1	70	30	0	0	0	1	1	1	0	0	3	0	19	Sozialwissenschaft	ja	nein	200	Berufslehre	Fachhochschule	1	4	0
141113_1106_9	0	20	30	90	120	45	30	1	75	30	0	0	0	0	1	0	0	0	2	0	23	andere	ja	nein	200	Abitur	Hochschule	4	4	0
160706_1453_1	0	0	10	30	60	0	0	1	30	30	0	0	0	0	0	0	0	0	1	0	20	Rechtswissenschaft	ja	ja	270	Volksschule	Volksschule	4	6	2
160706_1453_6	0	10	20	60	90	20	20	1	40	30	0	0	0	1	1	1	0	0	2	0	19	Geisteswissenschaft	ja	nein	400	Berufslehre	Mittelschule	3	4	0
160706_1453_7	0	20	30	90	120	60	30	1	40	30	0	0	0	0	1	1	0	0	1	0	21	Naturwissenschaft	ja	nein	300	Berufslehre	Berufslehre	2	2	1
160706_1453_9	0	0	20	60	90	30	0	1	30	30	0	0	0	0	1	1	0	0	1	0	27	Wirtschaftswissenschaft	ja	ja	400	Abitur	Abitur	4	4	1
160706_1453_11	0	10	10	30	60	15	20	1	40	30	0	0	0	1	1	1	0	0	4	0	24	Geisteswissenschaft	ja	ja	500	Fachhochschule	Berufslehre	2	7	1
160706_1453_12	0	0	10	30	60	0	0	1	30	30	2	1	3	0	1	1	0	0	1	0	28	andere	ja	nein	500	Hochschule	Mittelschule	5	7	2
160706_1453_15	0	10	0	0	30	0	0	2	30	30	1	0	1	0	1	1	0	0	2	0	19	Rechtswissenschaft	ja	nein	400	Hochschule	Hochschule	2	1	2
160706_1453_18	0	10	0	0	30	0	0	2	30	30	0	0	0	1	1	1	0	0	2	0	20	Rechtswissenschaft	ja	nein	200	Fachhochschule	Berufslehre	1	2	0
160706_1453_19	0	20	10	30	60	10	10	2	50	30	1	1	3	0	1	0	0	0	4	0	22	Wirtschaftswissenschaft	nein	nein	50	Mittelschule	Berufslehre	1	4	0
160706_1453_22	0	10	20	60	90	10	15	2	80	30	0	0	0	1	0	1	0	0	2	0	18	Naturwissenschaft	ja	ja	120	Fachhochschule	Fachhochschule	3	2	0
160706_1453_23	0	20	0	0	30	0	30	2	30	30	0	0	0	1	1	1	0	0	3	0	23	Rechtswissenschaft	ja	nein	300	Hochschule	Berufslehre	4	7	0
160706_1453_25	0	10	10	30	60	20	15	2	40	30	1	0	1	1	0	1	0	0	2	0	21	Naturwissenschaft	ja	nein	300	Hochschule	Hochschule	2	2	0
160706_1453_26	0	10	0	0	30	0	0	2	30	30	0	0	0	0	0	0	0	0	2	0	25	Geisteswissenschaft	ja	ja	400	Fachhochschule	Hochschule	2	4	1
160706_1614_1	0	20	10	30	60	20	10	1	20	30	1	0	0	1	1	1	0	0	2	0	20	Naturwissenschaft	ja	nein	280	Fachhochschule	Hochschule	5	2	3
160706_1614_3	0	10	10	30	60	10	10	1	30	30	0	0	2	0	1	1	0	0	2	0	20	Naturwissenschaft	ja	nein	400	Doktorat	Hochschule	2	5	2
160706_1614_6	0	10	20	60	90	20	5	1	25	30	0	0	0	1	1	0	0	0	2	0	21	Naturwissenschaft	ja	nein	300	Berufslehre	Berufslehre	4	2	0
160706_1614_8	0	10	20	60	90	10	20	2	80	30	0	0	0	0	0	1	0	0	3	0	19	andere	ja	nein	100	Berufslehre	Berufslehre	2	6	0
160706_1614_10	0	10	10	30	60	10	10	2	50	30	0	0	1	1	1	0	0	0	3	0	23	Geisteswissenschaft	ja	ja	#NULL!	Hochschule	Fachhochschule	1	1	0
160706_1614_11	0	20	0	0	30	0	0	2	30	30	0	0	0	1	1	0	0	0	3	0	24	Sozialwissenschaft	ja	ja	300	Hochschule	Hochschule	1	5	1
160706_1614_13	0	20	10	30	60	5	20	2	55	30	2	1	1	0	0	0	0	0	4	0	23	Wirtschaftswissenschaft	ja	ja	800	Hochschule	Mittelschule	1	5	1
160706_1614_14	0	20	30	90	120	90	0	2	30	30	0	0	0	0	1	0	0	0	2	0	24	Rechtswissenschaft	ja	nein	200	Berufsmittelschule	Berufsmittelschule	2	6	0
160707_1033_3	0	20	20	60	90	40	10	1	50	30	1	0	1	0	0	1	0	0	7	0	21	Rechtswissenschaft	ja	nein	360	Abitur	Abitur	2	4	0
160707_1033_4	0	20	10	30	60	10	20	1	50	30	0	0	0	0	0	0	0	0	1	0	21	Ingenieurwissenschaft	ja	nein	300	Berufslehre	Berufslehre	2	5	0
160707_1033_6	0	20	10	30	60	20	10	1	40	30	0	0	1	1	1	1	1	3	4	0	21	Geisteswissenschaft	ja	nein	300	Berufslehre	Abitur	2	2	0
160707_1033_7	0	20	30	90	120	40	30	1	80	30	4	2	2	0	0	0	1	1	3	0	22	Naturwissenschaft	ja	nein	500	Fachhochschule	Abitur	7	6	0
160707_1033_8	0	0	0	0	30	0	0	1	30	30	0	0	0	1	0	0	0	0	1	0	19	Naturwissenschaft	nein	ja	400	Fachhochschule	Volksschule	1	3	2
160707_1033_9	0	30	20	60	90	45	35	1	45	30	1	0	1	1	1	1	0	0	3	0	27	Naturwissenschaft	ja	nein	250	Mittelschule	Abitur	4	1	0
160707_1033_10	0	10	20	60	90	30	20	2	40	30	0	0	0	1	1	1	0	0	4	0	20	Naturwissenschaft	ja	nein	350	Hochschule	Hochschule	4	5	1
160707_1033_11	0	0	30	90	120	10	0	2	30	30	0	0	0	0	0	0	0	0	1	0	19	Naturwissenschaft	nein	nein	250	Fachhochschule	Hochschule	2	4	0
160707_1033_13	0	10	20	60	90	20	10	2	30	30	2	1	2	1	1	0	1	2	3	0	23	Sozialwissenschaft	ja	ja	400	Hochschule	Hochschule	3	2	0
160707_1033_14	0	20	20	60	90	18	50	2	60	30	2	2	2	0	0	0	0	0	5	0	23	Wirtschaftswissenschaft	ja	ja	100	Mittelschule	Abitur	5	1	0
160707_1033_15	0	10	20	60	90	10	20	2	40	30	3	0	0	0	0	0	0	0	1	0	21	Sozialwissenschaft	ja	nein	200	Berufslehre	Hochschule	5	6	1
160707_1033_16	0	30	20	60	90	30	40	2	40	30	1	1	1	0	1	0	0	0	4	0	26	Geisteswissenschaft	ja	nein	195	Fachhochschule	Mittelschule	3	6	0
160707_1033_17	0	0	0	0	30	0	0	2	30	30	0	0	0	1	0	0	0	0	1	0	20	Naturwissenschaft	ja	ja	500	Hochschule	Fachhochschule	2	6	2
160707_1033_18	0	20	30	90	120	35	45	2	55	30	0	1	1	0	0	1	0	0	2	0	20	Rechtswissenschaft	ja	nein	500	Hochschule	Hochschule	4	5	0
141110_1418_10	0	20	10	30	60	15	30	1	40	30	0	0	1	1	1	1	0	0	6	1	22	Sozialwissenschaft	ja	ja	200	Berufslehre	Mittelschule	6	3	0
141110_1418_11	0	30	10	30	60	15	60	1	60	30	0	0	0	1	1	1	0	0	5	1	18	Naturwissenschaft	ja	nein	300	Berufslehre	Berufslehre	6	6	1
141110_1418_14	0	10	10	30	60	5	10	2	55	30	0	0	0	0	0	1	0	0	3	1	19	Wirtschaftswissenschaft	nein	nein	300	Abitur	Abitur	7	6	2
141110_1418_15	0	20	10	30	60	20	40	2	40	30	0	0	0	0	1	1	0	0	4	1	20	Wirtschaftswissenschaft	ja	nein	350	Hochschule	Hochschule	6	6	2
141110_1418_17	0	20	10	30	60	10	10	2	50	30	0	0	1	1	1	1	0	0	3	1	21	Wirtschaftswissenschaft	ja	nein	300	Hochschule	Hochschule	6	1	3
141110_1418_18	0	0	30	90	120	0	0	2	120	30	2	1	3	1	1	1	0	0	1	1	21	Sozialwissenschaft	ja	nein	800	Hochschule	Fachhochschule	2	5	1
141110_1418_19	0	30	30	90	120	30	120	2	90	30	1	0	1	1	0	0	0	0	7	1	19	Geisteswissenschaft	ja	nein	50	Hochschule	Abitur	7	6	1
141110_1418_2	0	10	20	60	90	40	20	1	40	30	0	0	0	1	1	1	0	0	4	1	23	Wirtschaftswissenschaft	ja	nein	250	Berufslehre	Berufslehre	5	4	3
141110_1418_25	0	10	10	30	60	20	22	2	40	30	0	0	0	1	1	1	0	0	4	1	21	Wirtschaftswissenschaft	ja	nein	400	Fachhochschule	Berufslehre	7	4	2
141110_1418_26	0	20	10	30	60	20	30	2	40	30	0	0	0	1	1	1	0	0	5	1	19	Wirtschaftswissenschaft	ja	ja	400	Hochschule	Fachhochschule	2	4	3
141110_1418_4	0	10	20	60	90	10	10	1	30	30	0	0	0	1	0	0	0	0	6	1	20	Sozialwissenschaft	ja	nein	380	Hochschule	Hochschule	7	5	0
141110_1418_5	0	30	0	0	30	0	0	1	0	30	0	1	2	1	1	1	0	0	7	1	22	Wirtschaftswissenschaft	ja	nein	350	Doktorat	Hochschule	7	5	1
141110_1418_6	0	30	30	90	120	120	30	1	30	30	0	0	0	1	1	1	0	0	6	1	19	Naturwissenschaft	ja	nein	400	Hochschule	Fachhochschule	2	7	1
141110_1418_7	0	30	10	30	60	30	0	1	0	30	0	0	0	0	1	1	0	0	4	1	20	Wirtschaftswissenschaft	ja	ja	750	Hochschule	Hochschule	4	3	0
141110_1418_8	0	20	20	60	90	30	40	1	50	30	0	0	0	1	1	1	0	0	4	1	24	Wirtschaftswissenschaft	ja	nein	500	Fachhochschule	Fachhochschule	3	6	0
141113_1106_1	0	20	10	30	60	20	25	1	40	30	0	0	0	1	1	1	0	0	1	1	19	Geisteswissenschaft	ja	nein	380	Hochschule	Hochschule	3	6	0
141113_1106_11	0	10	30	90	120	60	60	1	60	30	0	0	0	1	1	0	0	0	2	1	19	Naturwissenschaft	ja	nein	340	Doktorat	Hochschule	2	7	0
141113_1106_13	0	30	30	90	120	60	7	1	60	30	0	0	0	1	1	1	0	0	1	1	22	Wirtschaftswissenschaft	ja	nein	340	Hochschule	Hochschule	7	6	2
141113_1106_15	0	20	20	60	90	10	45	2	55	30	0	0	0	1	1	1	0	0	1	1	21	Wirtschaftswissenschaft	ja	nein	50	Volksschule	Volksschule	2	7	2
141113_1106_17	0	30	30	90	120	45	60	2	60	30	0	0	0	1	1	1	0	0	3	1	19	Naturwissenschaft	ja	nein	150	Mittelschule	Mittelschule	7	1	2
141113_1106_18	0	0	20	60	90	30	0	2	30	30	0	0	0	1	0	1	0	0	3	1	18	Rechtswissenschaft	ja	nein	200	Fachhochschule	Berufslehre	4	6	0
141113_1106_2	0	20	20	60	90	45	10	1	45	30	0	0	0	1	1	1	0	0	4	1	23	Sozialwissenschaft	ja	nein	369	Berufslehre	Berufslehre	6	1	0
141113_1106_22	0	30	20	60	90	30	45	2	45	30	0	0	1	0	1	0	0	0	4	1	20	Wirtschaftswissenschaft	ja	ja	450	Mittelschule	Mittelschule	6	7	0
141113_1106_24	0	30	10	30	60	60	60	2	60	30	0	0	0	0	0	0	0	0	7	1	19	Naturwissenschaft	ja	nein	150	Berufslehre	Berufslehre	6	1	1
141113_1106_26	0	30	30	90	120	7	60	2	60	30	1	1	1	1	1	1	0	0	6	1	20	Wirtschaftswissenschaft	ja	nein	500	Hochschule	Berufslehre	6	3	0
141113_1106_3	0	0	20	60	90	0	10	1	90	30	0	0	1	1	1	1	0	0	1	1	21	Naturwissenschaft	ja	nein	70	Berufslehre	Hochschule	5	3	0
141113_1106_4	0	30	30	90	120	60	45	1	60	30	0	0	1	1	1	1	0	0	2	1	20	Wirtschaftswissenschaft	ja	nein	350	Abitur	Abitur	7	5	0
141113_1106_5	0	20	0	0	30	0	30	1	30	30	0	0	0	1	0	1	0	0	4	1	21	Ingenieurwissenschaft	ja	ja	600	Fachhochschule	Abitur	7	7	0
141113_1106_7	0	30	10	30	60	10	30	1	50	30	0	0	0	1	0	1	0	0	3	1	23	Rechtswissenschaft	ja	nein	400	Hochschule	Berufslehre	6	6	0
141113_1106_8	0	10	20	60	90	0	10	1	90	30	0	0	0	0	1	0	0	0	1	1	20	Wirtschaftswissenschaft	ja	nein	400	Mittelschule	Mittelschule	4	7	0
160706_1453_2	0	30	30	90	120	30	45	1	45	30	0	0	0	1	0	1	0	0	1	1	27	Wirtschaftswissenschaft	ja	ja	750	Fachhochschule	Volksschule	2	7	0
160706_1453_3	0	10	20	60	90	20	0	1	20	30	0	0	0	1	1	1	0	0	3	1	21	Naturwissenschaft	ja	nein	400	Berufsmittelschule	Berufsmittelschule	5	3	1
160706_1453_4	0	0	10	30	60	0	0	1	30	30	1	1	3	0	1	1	0	0	1	1	20	Rechtswissenschaft	ja	ja	500	Berufslehre	Volksschule	6	3	0
160706_1453_5	0	10	20	60	90	10	10	1	30	30	0	0	0	1	1	0	0	0	3	1	21	Wirtschaftswissenschaft	ja	nein	300	Hochschule	Mittelschule	4	6	0
160706_1453_8	0	20	10	30	60	15	10	1	20	30	0	0	0	1	1	0	0	0	4	1	22	Wirtschaftswissenschaft	ja	nein	300	Hochschule	Mittelschule	6	5	0
160706_1453_10	0	20	10	30	60	0	10	1	20	30	0	0	0	1	1	1	0	0	3	1	20	Wirtschaftswissenschaft	ja	ja	400	Mittelschule	Volksschule	5	2	0
160706_1453_13	0	20	0	0	30	0	40	1	50	30	0	0	1	1	1	1	0	0	4	1	21	Naturwissenschaft	ja	nein	300	Mittelschule	Mittelschule	6	2	0
160706_1453_14	0	20	30	90	120	60	30	1	40	30	1	0	1	1	0	0	0	0	5	1	22	Sozialwissenschaft	ja	ja	300	Fachhochschule	Berufslehre	5	2	#NULL!
160706_1453_16	0	30	30	90	120	45	30	2	75	30	0	0	0	0	0	1	0	0	7	1	24	Wirtschaftswissenschaft	ja	ja	150	Berufslehre	Volksschule	7	7	1
160706_1453_17	0	20	10	30	60	0	20	2	60	30	0	0	0	0	1	1	0	0	1	1	21	Sozialwissenschaft	nein	nein	1000	Fachhochschule	Berufsmittelschule	7	1	12
160706_1453_20	0	20	10	30	60	20	20	2	40	30	0	0	0	1	0	1	0	0	3	1	20	Naturwissenschaft	ja	nein	400	Hochschule	Hochschule	6	5	1
160706_1453_21	0	30	20	60	90	30	60	2	60	30	2	2	2	0	1	0	0	0	3	1	24	Wirtschaftswissenschaft	nein	nein	400	Hochschule	Hochschule	3	7	0
160706_1453_24	0	10	20	60	90	10	0	2	80	30	0	0	0	1	1	1	0	0	2	1	30	Geisteswissenschaft	nein	nein	670	Hochschule	Berufsmittelschule	5	1	1
160706_1453_27	0	0	20	60	90	40	0	2	50	30	0	0	0	0	0	0	0	0	1	1	20	Rechtswissenschaft	ja	nein	350	Doktorat	Hochschule	6	3	0
160706_1453_28	0	30	20	60	90	30	60	2	60	30	1	1	2	1	1	0	0	0	3	1	20	Wirtschaftswissenschaft	ja	nein	400	Hochschule	Hochschule	7	3	0
160706_1614_2	0	20	30	90	120	30	10	1	20	30	0	0	0	0	1	1	0	0	3	1	20	Rechtswissenschaft	ja	nein	830	Berufslehre	Berufslehre	2	1	0
160706_1614_4	0	0	20	60	90	0	0	1	30	30	0	0	0	1	1	1	0	0	1	1	31	Geisteswissenschaft	nein	ja	450	Hochschule	Mittelschule	6	4	0
160706_1614_5	0	20	10	30	60	10	0	1	10	30	3	0	2	0	1	1	0	0	1	1	23	Naturwissenschaft	ja	nein	300	Hochschule	Doktorat	6	4	#NULL!
160706_1614_7	0	30	20	60	90	0	90	1	90	30	1	0	0	1	1	1	0	0	7	1	21	Sozialwissenschaft	ja	nein	200	Mittelschule	Fachhochschule	5	1	1
160706_1614_9	0	30	20	60	90	10	30	2	80	30	0	0	0	0	0	1	0	0	2	1	20	Naturwissenschaft	ja	ja	600	Abitur	Hochschule	2	3	2
160706_1614_12	0	10	20	60	90	0	10	2	90	30	0	0	3	1	1	0	0	0	4	1	22	Wirtschaftswissenschaft	ja	nein	300	Fachhochschule	Hochschule	6	6	0
160707_1033_1	0	20	10	30	60	20	30	1	40	30	0	0	0	1	1	1	0	0	3	1	22	Naturwissenschaft	ja	nein	200	Hochschule	Hochschule	5	2	0
160707_1033_2	0	30	0	0	30	0	10	1	30	30	0	0	0	1	0	1	0	0	7	1	20	Sozialwissenschaft	ja	nein	200	Hochschule	Berufslehre	3	6	0
160707_1033_5	0	20	20	60	90	50	18	1	40	30	0	0	0	1	1	1	0	0	3	1	33	andere	ja	nein	300	Berufslehre	Berufslehre	4	1	0
160707_1033_12	0	20	20	60	90	10	40	2	50	30	0	0	0	0	0	0	0	0	5	1	23	Rechtswissenschaft	ja	ja	300	Mittelschule	Abitur	5	1	0
141110_1246_1	1	20	30	90	120	60	30	1	40	30	4	2	3	0	0	0	1	2	6	0	25	Sozialwissenschaft	nein	nein	500	Hochschule	Doktorat	2	5	1
141110_1246_13	1	10	10	30	60	20	0	1	20	30	3	3	2	1	0	1	1	2	6	0	19	Wirtschaftswissenschaft	ja	nein	471	Berufslehre	Abitur	2	2	2
141110_1246_14	1	30	30	90	120	30	0	1	0	30	3	1	1	0	1	1	1	2	5	0	21	Sozialwissenschaft	ja	nein	350	Hochschule	Fachhochschule	4	2	0
141110_1246_15	1	30	20	60	90	30	60	2	60	30	3	2	3	1	0	1	1	1	4	0	18	andere	ja	nein	80	Abitur	Doktorat	2	5	0
141110_1246_16	1	10	10	30	60	10	10	2	50	30	4	3	1	0	1	1	1	2	2	0	23	Geisteswissenschaft	ja	nein	150	Volksschule	Abitur	4	7	0
141110_1246_18	1	30	20	60	90	20	60	2	70	30	2	1	3	1	1	0	0	0	1	0	23	Naturwissenschaft	ja	ja	550	Volksschule	Mittelschule	7	6	0
141110_1246_20	1	10	10	30	60	5	10	2	55	30	3	3	3	0	1	1	0	0	2	0	21	Geisteswissenschaft	ja	nein	300	Berufslehre	Berufslehre	1	4	0
141110_1246_21	1	30	20	60	90	40	10	2	50	30	3	3	3	1	1	1	1	2	4	0	22	andere	ja	nein	200	Berufslehre	Abitur	7	2	1
141110_1246_22	1	20	20	60	90	20	10	2	70	30	4	3	3	0	1	1	1	2	2	0	19	andere	ja	nein	500	Mittelschule	Mittelschule	2	1	0
141110_1246_23	1	20	20	60	90	0	20	2	90	30	4	3	3	0	0	0	1	1	4	0	19	Sozialwissenschaft	ja	nein	400	Doktorat	Hochschule	3	4	2
141110_1246_25	1	10	10	30	60	20	10	2	40	30	3	3	4	1	0	1	1	2	3	0	21	Wirtschaftswissenschaft	ja	nein	250	Hochschule	Berufslehre	2	5	3
141110_1246_7	1	20	30	90	120	10	40	1	50	30	2	2	2	0	1	0	0	0	3	0	24	Wirtschaftswissenschaft	ja	nein	600	Fachhochschule	Hochschule	2	2	0
141110_1246_8	1	20	20	60	90	10	20	1	30	30	4	4	4	1	1	1	1	2	3	0	19	Geisteswissenschaft	ja	nein	450	Hochschule	Fachhochschule	1	1	3
141113_0915_11	1	30	30	90	120	60	60	1	60	30	3	4	3	1	0	1	1	2	5	0	21	Naturwissenschaft	ja	nein	400	Hochschule	Hochschule	1	7	0
141113_0915_12	1	10	20	60	90	28	10	1	30	30	4	3	3	0	1	0	1	2	5	0	20	Wirtschaftswissenschaft	ja	nein	300	Mittelschule	Fachhochschule	6	5	1
141113_0915_14	1	30	10	30	60	10	30	1	30	30	3	3	2	0	0	1	1	2	3	0	19	Sozialwissenschaft	ja	nein	400	Abitur	Abitur	3	5	2
141113_0915_15	1	10	30	90	120	10	15	2	110	30	4	3	3	0	1	1	1	2	4	0	21	Sozialwissenschaft	ja	nein	300	Hochschule	Abitur	3	3	3
141113_0915_18	1	20	10	30	60	20	30	2	40	30	3	0	2	0	0	1	1	2	4	0	19	Rechtswissenschaft	ja	nein	550	Berufslehre	Berufsmittelschule	3	6	3
141113_0915_21	1	30	30	90	120	60	30	2	60	30	3	1	1	1	1	1	1	2	7	0	20	Sozialwissenschaft	ja	nein	250	Abitur	Abitur	1	7	4
141113_0915_23	1	30	10	30	60	10	40	2	50	30	3	0	0	0	0	0	1	2	5	0	19	Sozialwissenschaft	ja	nein	200	Abitur	Abitur	2	5	0
141113_0915_26	1	20	10	30	60	10	28	2	50	30	3	3	3	1	1	0	1	2	1	0	19	Rechtswissenschaft	ja	nein	300	Doktorat	Abitur	4	4	0
141113_0915_28	1	10	30	90	120	30	10	2	90	30	3	3	3	0	0	0	1	2	3	0	20	Naturwissenschaft	ja	nein	300	Berufsmittelschule	Berufsmittelschule	4	1	2
141113_0915_3	1	20	20	60	90	20	20	1	30	30	2	1	2	1	1	1	1	2	2	0	18	Sozialwissenschaft	ja	ja	400	Mittelschule	Berufslehre	5	2	0
141113_0915_5	1	10	20	60	90	10	0	1	20	30	0	0	1	1	0	0	0	0	3	0	19	Wirtschaftswissenschaft	ja	nein	300	Doktorat	Doktorat	6	2	2
141113_0915_6	1	10	30	90	120	50	0	1	20	30	4	3	3	0	0	0	1	2	2	0	22	Wirtschaftswissenschaft	ja	ja	400	Berufslehre	Mittelschule	2	3	0
141113_0915_8	1	10	20	60	90	10	20	1	40	30	3	2	3	1	0	0	1	2	2	0	20	Geisteswissenschaft	ja	nein	200	Berufslehre	Mittelschule	2	2	0
141113_0915_9	1	10	30	90	120	40	10	1	30	30	4	4	4	0	1	1	1	2	3	0	20	Rechtswissenschaft	ja	nein	300	Abitur	Mittelschule	2	3	0
160706_1339_1	1	30	30	90	120	0	50	1	120	30	4	4	3	1	1	1	1	2	2	0	25	Naturwissenschaft	ja	ja	300	Doktorat	Hochschule	2	5	1
160706_1339_4	1	30	10	30	60	20	10	1	40	30	0	0	0	1	1	1	0	0	1	0	26	Rechtswissenschaft	ja	ja	600	Hochschule	Berufslehre	5	7	0
160706_1339_5	1	10	0	0	30	0	0	1	30	30	3	3	3	1	1	1	1	2	2	0	26	Geisteswissenschaft	ja	ja	250	Fachhochschule	Berufslehre	2	3	0
160706_1339_9	1	30	0	0	30	0	0	1	30	30	4	4	3	0	0	0	1	2	4	0	19	Naturwissenschaft	ja	ja	350	Abitur	Mittelschule	6	4	2
160706_1339_10	1	10	20	60	90	0	20	1	90	30	4	4	4	0	1	1	1	2	1	0	21	Geisteswissenschaft	ja	ja	1000	Abitur	Fachhochschule	2	2	1
160706_1339_11	1	10	20	60	90	30	15	1	60	30	4	3	3	0	0	1	1	2	2	0	20	Naturwissenschaft	ja	nein	670	Hochschule	Hochschule	5	6	0
160706_1339_15	1	20	20	60	90	20	30	1	70	30	4	4	4	1	1	0	1	2	3	0	27	Sozialwissenschaft	ja	ja	250	Doktorat	Hochschule	4	5	1
160706_1339_16	1	30	30	90	120	50	0	2	0	30	1	1	1	0	1	0	1	1	4	0	19	Geisteswissenschaft	ja	nein	150	Volksschule	Berufslehre	4	2	0
160706_1339_17	1	0	10	30	60	0	0	2	30	30	3	2	2	1	1	1	0	0	1	0	22	Naturwissenschaft	ja	nein	250	Hochschule	Mittelschule	2	1	2
160706_1339_19	1	10	30	90	120	10	20	2	40	30	3	3	3	1	1	1	1	2	4	0	24	Naturwissenschaft	ja	nein	300	Fachhochschule	Berufslehre	2	5	0
160706_1339_22	1	0	0	0	30	0	0	2	30	30	1	0	0	0	0	0	0	0	1	0	20	Rechtswissenschaft	ja	nein	200	Hochschule	Hochschule	2	2	5
160706_1339_26	1	20	10	30	60	15	30	2	40	30	2	2	2	0	0	0	1	2	4	0	22	Naturwissenschaft	ja	ja	450	Fachhochschule	Fachhochschule	1	3	1
160706_1339_27	1	10	10	30	60	20	0	2	20	30	2	1	2	1	0	1	0	0	5	0	20	Naturwissenschaft	ja	nein	350	Hochschule	Hochschule	2	2	0
160706_1339_29	1	10	30	90	120	20	15	2	35	30	3	1	2	1	1	0	1	2	1	0	22	Sozialwissenschaft	ja	nein	100	Fachhochschule	Mittelschule	5	1	1
160706_1339_30	1	20	20	60	90	30	20	2	30	30	3	2	0	0	1	1	1	2	3	0	21	Rechtswissenschaft	ja	ja	400	Mittelschule	Hochschule	2	4	0
160707_1546_1	1	30	10	30	60	20	30	1	40	30	3	3	3	1	1	0	1	2	3	0	21	Naturwissenschaft	ja	ja	300	Doktorat	Hochschule	2	5	0
160707_1546_4	1	10	20	60	90	10	10	1	80	30	4	4	4	0	0	0	1	2	1	0	27	Wirtschaftswissenschaft	ja	nein	300	Fachhochschule	Berufslehre	4	6	0
160707_1546_5	1	10	20	60	90	30	20	1	60	30	4	2	4	1	1	1	1	2	5	0	24	Sozialwissenschaft	ja	ja	550	Berufslehre	Abitur	5	6	1
160707_1546_6	1	20	20	60	90	35	40	1	55	30	3	1	2	1	0	1	0	0	1	0	22	Naturwissenschaft	ja	nein	150	Berufslehre	Mittelschule	5	4	1
160707_1546_7	1	10	30	90	120	30	20	2	40	30	1	0	0	1	0	1	0	0	1	0	22	Geisteswissenschaft	ja	nein	100	Hochschule	Hochschule	4	5	0
160707_1546_8	1	10	30	90	120	0	15	2	35	30	3	3	3	0	0	0	1	2	2	0	19	Rechtswissenschaft	ja	nein	200	Berufsmittelschule	Berufslehre	1	2	0
160707_1546_9	1	20	30	90	120	60	60	2	70	30	4	3	4	1	0	1	1	2	1	0	23	Rechtswissenschaft	ja	nein	500	Berufslehre	Abitur	2	6	0
160707_1546_10	1	20	10	30	60	10	10	2	20	30	1	2	2	1	1	1	0	0	3	0	21	Naturwissenschaft	nein	nein	270	Doktorat	Hochschule	2	5	1
141110_1246_10	1	30	30	90	120	60	60	1	60	30	3	3	4	1	1	0	1	2	1	1	20	Sozialwissenschaft	ja	nein	200	Hochschule	Abitur	7	5	2
141110_1246_11	1	10	10	30	60	10	20	1	40	30	2	1	2	1	0	1	1	2	1	1	19	Wirtschaftswissenschaft	ja	nein	320	Berufslehre	Mittelschule	6	1	1
141110_1246_12	1	20	20	60	90	0	20	1	30	30	1	1	2	1	0	1	0	0	2	1	25	andere	ja	ja	300	Fachhochschule	Berufslehre	5	1	0
141110_1246_17	1	30	30	90	120	60	45	2	60	30	4	4	4	1	0	1	1	2	4	1	20	andere	ja	nein	450	Hochschule	Hochschule	5	3	1
141110_1246_19	1	10	10	30	60	10	10	2	50	30	3	3	3	1	1	1	1	2	2	1	19	Sozialwissenschaft	ja	nein	300	Fachhochschule	Hochschule	2	7	3
141110_1246_2	1	10	10	30	60	10	10	1	30	30	1	0	4	0	1	1	0	0	2	1	20	Wirtschaftswissenschaft	ja	nein	500	Hochschule	Hochschule	5	2	3
141110_1246_24	1	30	30	90	120	60	60	2	60	30	4	4	3	1	1	1	1	2	3	1	20	Wirtschaftswissenschaft	ja	ja	400	Hochschule	Hochschule	7	6	2
141110_1246_26	1	20	20	60	90	20	0	2	70	30	2	3	3	0	0	0	1	2	2	1	19	Naturwissenschaft	ja	ja	400	Fachhochschule	Mittelschule	1	6	0
141110_1246_27	1	10	10	30	60	0	20	2	60	30	1	0	1	1	1	1	0	0	2	1	21	Wirtschaftswissenschaft	ja	nein	150	Berufslehre	Berufslehre	2	6	4
141110_1246_28	1	30	30	90	120	0	30	2	120	30	4	4	4	0	0	0	1	2	4	1	18	Rechtswissenschaft	ja	nein	470	Hochschule	Hochschule	5	2	1
141110_1246_3	1	30	30	90	120	45	60	1	60	30	4	4	4	1	1	1	0	0	1	1	22	Wirtschaftswissenschaft	ja	ja	1000	Berufslehre	Berufslehre	7	1	1
141110_1246_4	1	20	30	90	120	60	20	1	30	30	4	3	3	1	1	0	1	2	4	1	20	Naturwissenschaft	ja	ja	150	Abitur	Abitur	6	2	0
141110_1246_5	1	10	10	30	60	10	10	1	30	30	4	4	4	1	1	0	1	2	1	1	23	Wirtschaftswissenschaft	ja	nein	300	Fachhochschule	Mittelschule	4	6	2
141110_1246_6	1	10	10	30	60	10	5	1	25	30	2	2	2	1	1	1	1	2	3	1	25	Sozialwissenschaft	ja	nein	300	Mittelschule	Hochschule	3	5	1
141110_1246_9	1	20	20	60	90	20	0	1	10	30	3	3	4	0	0	0	1	2	4	1	18	Rechtswissenschaft	ja	nein	300	Doktorat	Hochschule	5	4	1
141113_0915_1	1	30	10	30	60	15	10	1	10	30	4	4	4	0	0	0	0	0	7	1	18	Naturwissenschaft	nein	nein	500	Hochschule	Hochschule	6	7	0
141113_0915_10	1	10	20	60	90	0	20	1	40	30	3	3	3	1	1	1	1	2	2	1	22	Wirtschaftswissenschaft	ja	nein	200	Abitur	Abitur	5	6	3
141113_0915_13	1	10	0	0	30	0	10	1	30	30	3	2	1	1	1	1	1	2	2	1	21	Geisteswissenschaft	ja	nein	180	Mittelschule	Mittelschule	6	6	0
141113_0915_16	1	20	10	30	60	15	30	2	45	30	2	2	1	1	0	1	0	0	4	1	21	Wirtschaftswissenschaft	ja	nein	400	Mittelschule	Mittelschule	2	6	1
141113_0915_17	1	20	20	60	90	20	20	2	70	30	2	1	1	1	1	1	0	0	6	1	18	Rechtswissenschaft	ja	ja	250	Abitur	Berufsmittelschule	6	2	2
141113_0915_19	1	20	10	30	60	0	10	2	60	30	3	2	2	0	1	0	0	0	1	1	25	Naturwissenschaft	ja	nein	200	Fachhochschule	Berufslehre	7	1	0
141113_0915_2	1	10	20	60	90	30	15	1	35	30	4	4	0	0	0	0	1	2	1	1	19	Naturwissenschaft	ja	nein	400	Berufslehre	Abitur	7	1	2
141113_0915_20	1	30	10	30	60	0	50	2	60	30	3	3	2	0	1	1	1	2	5	1	21	Rechtswissenschaft	ja	nein	300	Abitur	Hochschule	6	1	1
141113_0915_22	1	20	10	30	60	20	10	2	40	30	2	0	2	0	1	0	0	0	6	1	26	Naturwissenschaft	nein	nein	150	Berufslehre	Berufslehre	6	2	1
141113_0915_24	1	20	10	30	60	20	0	2	40	30	3	2	2	1	1	0	1	2	4	1	19	Wirtschaftswissenschaft	ja	nein	300	Hochschule	Hochschule	6	3	1
141113_0915_25	1	30	30	90	120	60	60	2	60	30	0	0	1	1	1	1	0	0	5	1	21	Naturwissenschaft	ja	nein	310	Fachhochschule	Fachhochschule	7	5	0
141113_0915_27	1	0	10	30	60	10	0	2	50	30	1	4	4	1	1	1	1	2	2	1	19	Sozialwissenschaft	ja	nein	300	Abitur	Abitur	2	2	2
141113_0915_4	1	10	20	60	90	30	20	1	40	30	2	1	1	0	0	0	1	2	2	1	22	andere	ja	ja	300	Fachhochschule	Hochschule	7	1	0
141113_0915_7	1	30	30	90	120	30	60	1	60	30	4	4	4	0	0	1	1	2	7	1	22	Wirtschaftswissenschaft	ja	nein	740	Hochschule	Abitur	5	2	0
160706_1339_2	1	10	0	0	30	0	0	1	30	30	3	3	3	0	0	0	1	2	1	1	20	Wirtschaftswissenschaft	ja	nein	700	Mittelschule	Mittelschule	5	4	2
160706_1339_3	1	0	30	90	120	0	0	1	120	30	1	0	0	1	1	1	0	0	1	1	19	Wirtschaftswissenschaft	ja	ja	550	Berufslehre	Berufslehre	3	2	2
160706_1339_6	1	10	0	0	30	0	0	1	30	30	4	3	2	1	0	0	1	2	2	1	21	Sozialwissenschaft	nein	nein	300	Hochschule	Hochschule	5	6	1
160706_1339_7	1	0	0	0	30	0	0	1	30	30	3	2	3	0	1	1	1	3	1	1	20	Wirtschaftswissenschaft	nein	nein	300	Doktorat	Abitur	3	1	3
160706_1339_8	1	10	10	30	60	0	60	1	60	30	2	1	1	1	1	1	1	2	4	1	19	Rechtswissenschaft	ja	ja	250	Hochschule	Abitur	7	1	0
160706_1339_12	1	10	10	30	60	0	20	1	60	30	2	2	2	0	1	1	0	0	3	1	23	andere	ja	nein	200	Abitur	Abitur	7	6	0
160706_1339_13	1	30	10	30	60	0	0	1	60	30	3	4	3	1	1	1	1	2	5	1	20	Naturwissenschaft	ja	ja	288	Hochschule	Berufsmittelschule	7	2	0
160706_1339_14	1	30	10	30	60	15	20	1	45	30	0	0	0	0	1	1	0	0	2	1	23	Wirtschaftswissenschaft	nein	nein	200	Hochschule	Hochschule	7	1	0
160706_1339_18	1	30	0	0	30	0	0	2	0	30	0	4	3	1	1	0	1	3	7	1	24	andere	ja	ja	700	Berufsmittelschule	Abitur	5	5	0
160706_1339_20	1	0	10	30	60	0	0	2	30	30	0	0	0	1	1	0	0	0	1	1	22	Wirtschaftswissenschaft	ja	nein	400	Hochschule	Hochschule	4	4	1
160706_1339_21	1	0	10	30	60	0	0	2	30	30	4	4	3	0	0	0	1	2	1	1	22	Geisteswissenschaft	ja	nein	400	Doktorat	Doktorat	6	7	2
160706_1339_23	1	10	10	30	60	60	0	2	20	30	4	4	4	1	1	1	1	2	2	1	25	Geisteswissenschaft	ja	nein	300	Hochschule	Abitur	5	3	1
160706_1339_24	1	0	30	90	120	0	0	2	30	30	1	0	0	1	0	1	0	0	1	1	24	Naturwissenschaft	ja	nein	150	Volksschule	Volksschule	6	1	2
160706_1339_25	1	20	10	30	60	20	0	2	10	30	1	0	1	1	1	1	1	2	5	1	21	Sozialwissenschaft	ja	nein	400	Berufslehre	Mittelschule	2	1	1
160706_1339_28	1	10	30	90	120	0	0	2	20	30	2	0	1	0	1	0	1	3	2	1	20	Naturwissenschaft	ja	nein	450	Fachhochschule	Berufslehre	7	6	2
160707_1546_2	1	30	10	30	60	15	0	1	45	30	1	0	0	1	1	0	0	0	1	1	25	Geisteswissenschaft	ja	ja	400	Hochschule	Hochschule	7	5	0
160707_1546_3	1	30	20	60	90	60	60	1	30	30	1	0	1	1	1	1	0	0	1	1	27	Sozialwissenschaft	ja	nein	200	Berufslehre	Berufslehre	5	7	1
160707_1546_11	1	20	10	30	60	20	30	2	40	30	2	0	1	1	1	1	0	0	2	1	23	Sozialwissenschaft	ja	nein	500	Hochschule	Hochschule	3	2	1
160707_1546_12	1	20	20	60	90	40	35	2	45	30	3	3	3	1	1	1	1	2	3	1	23	Wirtschaftswissenschaft	ja	nein	350	Berufslehre	Mittelschule	6	3	0
