# Supplementary material for: Angry Women Are More Trusting: The Differential Effects of Perceived Social Distance on Trust Behavior
Source: Front Psychol. 2021 Jul 21;12:591312. doi: 10.3389/fpsyg.2021.591312 (PMC8333277; doi:10.3389/fpsyg.2021.591312)
Supplement: Supplementary file 3 [file Table_3.XLS]

## Sheet: Study2
SubjectID	TreatmentGroup	Transfer	ATransfer	Received	Available	Return	ReceivedReturn	Role_be_paid	TrustProfit	Fixedpayment	TB_1	TB_2	TB_3	SD_A	Gender	Age	Major	Germany	Employment	Moneyavailable	FathenEdu	MatherEdu	Computer	Religion	Donation	SubjectKnown
150126_1214_10	1	0	10	30	60	0	0	2	60	30	0	0	0	1	0	20	Sozialwissenschaft	ja	nein	150	Mittelschule	Mittelschule	4	4	0	1
150126_1214_13	1	20	20	60	90	10	10	1	20	30	1	1	1	3	0	21	Naturwissenschaft	ja	nein	275	Fachhochschule	Abitur	2	2	0	2
150126_1214_15	1	10	30	90	120	0	10	1	30	30	0	0	0	2	0	20	Geisteswissenschaft	ja	nein	90	Berufslehre	Mittelschule	2	2	5	0
150126_1214_16	1	30	10	30	60	15	10	2	45	30	1	1	1	7	0	21	Geisteswissenschaft	ja	ja	400	Mittelschule	Fachhochschule	2	4	120	1
150126_1214_17	1	10	20	60	90	30	0	1	20	30	1	1	1	2	0	18	Rechtswissenschaft	ja	nein	400	Doktorat	Hochschule	2	1	50	0
150126_1214_19	1	20	0	0	30	0	0	1	10	30	1	1	1	3	0	24	Sozialwissenschaft	nein	ja	650	Abitur	Abitur	4	4	3	0
150126_1214_2	1	10	20	60	90	30	30	2	60	30	1	0	0	2	0	19	Rechtswissenschaft	ja	nein	250	Berufslehre	Abitur	2	6	50	1
150126_1214_22	1	0	0	0	30	0	0	2	30	30	1	1	1	1	0	23	andere	nein	ja	300	Hochschule	Hochschule	3	2	0	1
150126_1214_26	1	20	10	30	60	0	0	2	60	30	1	0	0	2	0	20	Sozialwissenschaft	ja	nein	900	Fachhochschule	Mittelschule	2	3	0	0
150126_1214_28	1	10	10	30	60	10	0	2	50	30	1	1	1	2	0	22	Geisteswissenschaft	ja	nein	500	Doktorat	Hochschule	2	4	30	0
150126_1214_6	1	30	10	30	60	20	0	2	40	30	0	0	0	2	0	23	andere	ja	nein	200	Mittelschule	Abitur	6	1	5	0
150126_1214_8	1	10	20	60	90	20	0	2	70	30	1	1	0	3	0	19	Wirtschaftswissenschaft	ja	nein	650	Doktorat	Doktorat	6	1	20	0
150129_0928_1	1	20	20	60	90	30	40	1	50	30	1	0	0	5	0	20	Sozialwissenschaft	ja	nein	200	Berufslehre	Abitur	1	1	10	0
150129_0928_11	1	30	20	60	90	20	0	1	0	30	1	1	1	5	0	20	Naturwissenschaft	ja	nein	300	Hochschule	Hochschule	6	6	0	0
150129_0928_12	1	20	30	90	120	120	60	2	0	30	0	1	1	6	0	21	Geisteswissenschaft	ja	nein	300	Berufsmittelschule	Mittelschule	2	2	120	0
150129_0928_13	1	20	20	60	90	20	20	1	30	30	1	1	1	3	0	22	Geisteswissenschaft	ja	ja	750	Fachhochschule	Berufslehre	2	2	90	1
150129_0928_18	1	20	10	30	60	30	0	2	30	30	1	1	1	3	0	22	Naturwissenschaft	ja	nein	350	Hochschule	Berufslehre	6	2	5	0
150129_0928_19	1	0	20	60	90	0	30	1	60	30	1	1	1	2	0	20	Sozialwissenschaft	ja	ja	500	Hochschule	Fachhochschule	4	5	60	2
150129_0928_20	1	20	0	0	30	0	0	2	30	30	0	0	0	2	0	20	Naturwissenschaft	ja	nein	300	Hochschule	Fachhochschule	4	1	5	0
150129_0928_21	1	20	30	90	120	20	0	1	10	30	1	0	1	4	0	19	Sozialwissenschaft	ja	nein	400	Doktorat	Hochschule	3	4	50	2
150129_0928_24	1	10	30	90	120	60	20	2	60	30	1	0	1	3	0	21	Geisteswissenschaft	ja	nein	250	Berufslehre	Fachhochschule	1	5	20	0
150129_0928_3	1	20	10	30	60	0	40	1	50	30	0	0	0	4	0	22	Geisteswissenschaft	ja	ja	500	Berufslehre	Berufslehre	2	1	0	0
150129_0928_5	1	10	30	90	120	20	0	1	20	30	0	1	1	1	0	18	Sozialwissenschaft	ja	nein	300	Berufslehre	Berufslehre	2	4	0	0
150129_0928_8	1	30	30	90	120	30	20	2	90	30	1	1	1	4	0	19	Geisteswissenschaft	ja	nein	400	Berufsmittelschule	Mittelschule	2	3	10	0
150129_0928_9	1	30	30	90	120	60	0	1	0	30	1	0	1	5	0	20	Sozialwissenschaft	ja	nein	300	Berufslehre	Volksschule	3	5	0	1
150126_1214_1	1	20	10	30	60	30	30	1	40	30	0	1	0	2	1	22	Geisteswissenschaft	ja	nein	180	Mittelschule	Volksschule	7	1	40	0
150126_1214_11	1	30	20	60	90	40	0	1	0	30	1	1	1	7	1	23	Naturwissenschaft	ja	ja	150	Volksschule	Volksschule	7	7	100	0
150126_1214_12	1	20	30	90	120	0	0	2	120	30	0	0	1	4	1	20	Wirtschaftswissenschaft	ja	nein	700	Berufslehre	Hochschule	5	3	50	1
150126_1214_14	1	20	20	60	90	10	10	2	80	30	1	0	1	1	1	23	Wirtschaftswissenschaft	ja	ja	400	Fachhochschule	Fachhochschule	2	2	0	2
150126_1214_18	1	20	10	30	60	0	30	2	60	30	0	0	0	2	1	21	Wirtschaftswissenschaft	nein	ja	897	Berufslehre	Fachhochschule	7	6	0	0
150126_1214_20	1	0	20	60	90	0	30	2	90	30	1	0	0	1	1	18	Geisteswissenschaft	ja	nein	320	Fachhochschule	Berufsmittelschule	7	6	10	0
150126_1214_21	1	0	0	0	30	0	0	1	30	30	0	1	1	1	1	23	Geisteswissenschaft	ja	nein	200	Doktorat	Mittelschule	7	5	1	1
150126_1214_23	1	0	10	30	60	10	0	1	30	30	1	1	1	7	1	21	Wirtschaftswissenschaft	ja	nein	450	Hochschule	Abitur	3	3	0	2
150126_1214_24	1	10	0	0	30	0	0	2	30	30	0	0	0	3	1	20	Rechtswissenschaft	ja	nein	200	Mittelschule	Mittelschule	7	3	0	2
150126_1214_25	1	10	20	60	90	0	0	1	20	30	0	0	1	2	1	18	Rechtswissenschaft	nein	nein	1000	Doktorat	Doktorat	4	6	10	0
150126_1214_27	1	10	10	30	60	0	0	1	20	30	1	1	1	2	1	25	andere	ja	nein	300	Fachhochschule	Berufsmittelschule	6	4	0	0
150126_1214_3	1	10	30	90	120	30	30	1	50	30	1	1	1	3	1	19	Naturwissenschaft	ja	nein	500	Hochschule	Mittelschule	1	5	40	1
150126_1214_4	1	30	10	30	60	30	30	2	30	30	1	1	1	6	1	40	Geisteswissenschaft	ja	ja	400	Berufslehre	Hochschule	4	6	10	0
150126_1214_5	1	10	30	90	120	0	20	1	40	30	0	1	1	3	1	18	Naturwissenschaft	ja	nein	200	Fachhochschule	Abitur	7	2	0	1
150126_1214_7	1	20	10	30	60	10	20	1	30	30	1	0	1	2	1	30	Naturwissenschaft	ja	ja	1000	Doktorat	Hochschule	5	1	100	0
150126_1214_9	1	10	0	0	30	0	0	1	20	30	0	0	0	2	1	20	Wirtschaftswissenschaft	ja	ja	500	Berufsmittelschule	Abitur	3	4	0	1
150129_0928_10	1	30	30	90	120	0	60	2	120	30	1	0	0	2	1	19	Naturwissenschaft	ja	nein	340	Doktorat	Hochschule	1	7	3	1
150129_0928_14	1	20	20	60	90	20	20	2	70	30	0	0	0	2	1	18	Naturwissenschaft	ja	nein	150	Berufsmittelschule	Berufsmittelschule	5	5	30	1
150129_0928_15	1	20	10	30	60	15	20	1	30	30	1	1	0	3	1	23	Wirtschaftswissenschaft	ja	nein	450	Hochschule	Berufslehre	5	2	10	0
150129_0928_16	1	10	20	60	90	20	20	2	70	30	1	0	1	3	1	19	Sozialwissenschaft	ja	nein	270	Abitur	Abitur	3	3	10	2
150129_0928_17	1	10	20	60	90	0	30	1	50	30	0	0	0	2	1	20	Wirtschaftswissenschaft	nein	nein	200	Berufsmittelschule	Berufsmittelschule	5	5	0	1
150129_0928_2	1	20	20	60	90	40	30	2	50	30	1	1	0	2	1	19	Wirtschaftswissenschaft	ja	nein	300	Hochschule	Fachhochschule	6	5	5	0
150129_0928_22	1	30	20	60	90	0	20	2	90	30	1	1	1	7	1	19	Naturwissenschaft	ja	nein	350	Mittelschule	Abitur	5	3	0	2
150129_0928_23	1	30	10	30	60	0	0	1	0	30	0	0	0	1	1	23	Wirtschaftswissenschaft	ja	nein	200	Berufslehre	Berufslehre	7	6	10	0
150129_0928_4	1	10	20	60	90	0	30	2	90	30	0	0	0	1	1	23	Wirtschaftswissenschaft	ja	nein	450	Abitur	Mittelschule	3	3	0	#NULL!
150129_0928_6	1	30	10	30	60	0	20	2	60	30	1	1	1	6	1	19	Naturwissenschaft	ja	ja	550	Fachhochschule	Berufslehre	7	5	10	0
150129_0928_7	1	30	30	90	120	60	0	1	0	30	1	1	1	3	1	20	Geisteswissenschaft	ja	ja	200	Doktorat	Abitur	2	2	70	1
150123_1320_12	0	10	10	30	60	10	5	1	25	30	1	1	1	2	0	19	Sozialwissenschaft	ja	ja	350	Hochschule	Fachhochschule	4	5	10	1
150123_1320_1	0	10	10	30	60	22	20	1	40	30	0	0	0	1	0	19	Rechtswissenschaft	ja	nein	300	Hochschule	Hochschule	2	1	20	1
150123_1320_16	0	10	20	60	90	30	20	1	40	30	1	1	1	3	0	22	Geisteswissenschaft	ja	nein	350	Fachhochschule	Berufslehre	1	5	50	1
150123_1320_13	0	10	0	0	30	0	10	2	30	30	1	1	1	2	0	19	Geisteswissenschaft	ja	nein	400	Hochschule	Fachhochschule	1	5	10	0
150123_1320_20	0	10	30	90	120	0	30	2	120	30	0	0	1	3	0	20	Wirtschaftswissenschaft	ja	nein	300	Hochschule	Mittelschule	3	1	0	0
150123_1320_21	0	20	20	60	90	40	30	2	50	30	0	0	1	1	0	20	Geisteswissenschaft	ja	nein	200	Abitur	Volksschule	5	4	0	0
150123_1320_23	0	10	0	0	30	0	10	2	30	30	1	0	1	1	0	19	Sozialwissenschaft	ja	nein	500	Volksschule	Berufsmittelschule	1	7	10	1
150123_1320_22	0	10	20	60	90	30	15	2	60	30	1	1	1	3	0	20	Wirtschaftswissenschaft	ja	nein	500	Berufsmittelschule	Berufslehre	2	1	150	2
150123_1320_24	0	10	30	90	120	60	15	2	60	30	1	1	1	2	0	25	Geisteswissenschaft	ja	nein	350	Fachhochschule	Fachhochschule	4	2	10	1
150123_1320_3	0	0	10	30	60	10	0	1	30	30	0	0	0	1	0	20	Geisteswissenschaft	nein	nein	300	Mittelschule	Mittelschule	5	6	0	0
150123_1320_9	0	0	10	30	60	10	0	1	30	30	0	0	0	1	0	25	Sozialwissenschaft	ja	ja	350	Fachhochschule	Berufslehre	2	4	20	0
150122_1413_1	0	0	10	30	60	0	0	1	30	30	0	0	0	1	0	20	Rechtswissenschaft	ja	ja	270	Volksschule	Volksschule	4	6	0	2
150122_1413_11	0	10	10	30	60	15	20	1	40	30	1	1	1	4	0	24	Geisteswissenschaft	ja	ja	500	Fachhochschule	Berufslehre	2	7	500	1
150122_1413_12	0	0	10	30	60	0	0	1	30	30	0	1	1	1	0	28	andere	ja	nein	500	Hochschule	Mittelschule	5	7	50	2
150122_1413_18	0	10	0	0	30	0	0	2	30	30	0	1	1	2	0	19	Rechtswissenschaft	ja	nein	400	Hochschule	Hochschule	2	1	5	2
150122_1413_15	0	10	0	0	30	0	0	2	30	30	1	1	1	2	0	20	Rechtswissenschaft	ja	nein	200	Fachhochschule	Berufslehre	1	2	0	0
150122_1413_19	0	20	10	30	60	10	10	2	50	30	0	1	0	4	0	22	Wirtschaftswissenschaft	nein	nein	50	Mittelschule	Berufslehre	1	4	0	0
150122_1413_22	0	10	20	60	90	10	15	2	80	30	1	0	1	2	0	18	Naturwissenschaft	ja	ja	120	Fachhochschule	Fachhochschule	3	2	5	0
150122_1413_23	0	20	0	0	30	0	30	2	30	30	1	1	1	3	0	23	Rechtswissenschaft	ja	nein	300	Hochschule	Berufslehre	4	7	50	0
150122_1413_25	0	10	10	30	60	20	15	2	40	30	1	0	1	2	0	21	Naturwissenschaft	ja	nein	300	Hochschule	Hochschule	2	2	0	0
150122_1413_26	0	10	0	0	30	0	0	2	30	30	0	0	0	2	0	25	Geisteswissenschaft	ja	ja	400	Fachhochschule	Hochschule	2	4	20	1
150122_1413_6	0	10	20	60	90	20	20	1	40	30	1	1	1	2	0	19	Geisteswissenschaft	ja	nein	400	Berufslehre	Mittelschule	3	4	0	0
150122_1413_7	0	20	30	90	120	60	30	1	40	30	0	1	1	1	0	21	Naturwissenschaft	ja	nein	300	Berufslehre	Berufslehre	2	2	0	1
150122_1413_9	0	0	20	60	90	30	0	1	30	30	0	1	1	1	0	27	Wirtschaftswissenschaft	ja	ja	400	Abitur	Abitur	4	4	5	1
150123_1320_10	0	20	10	30	60	15	30	1	40	30	1	1	1	6	1	22	Sozialwissenschaft	ja	ja	200	Berufslehre	Mittelschule	6	3	0	0
150123_1320_11	0	30	10	30	60	15	60	1	60	30	1	1	1	5	1	18	Naturwissenschaft	ja	nein	300	Berufslehre	Berufslehre	6	6	10	1
150123_1320_14	0	10	10	30	60	5	10	2	55	30	0	0	1	3	1	19	Wirtschaftswissenschaft	nein	nein	300	Abitur	Abitur	7	6	0	2
150123_1320_15	0	20	10	30	60	20	40	2	40	30	0	1	1	4	1	20	Wirtschaftswissenschaft	ja	nein	350	Hochschule	Hochschule	6	6	10	2
150123_1320_17	0	20	10	30	60	10	10	2	50	30	1	1	1	3	1	21	Wirtschaftswissenschaft	ja	nein	300	Hochschule	Hochschule	6	1	0	3
150123_1320_19	0	0	30	90	120	0	0	2	120	30	1	1	1	1	1	21	Sozialwissenschaft	ja	nein	800	Hochschule	Fachhochschule	2	5	0	1
150123_1320_18	0	30	30	90	120	30	120	2	90	30	1	0	0	7	1	19	Geisteswissenschaft	ja	nein	50	Hochschule	Abitur	7	6	20	1
150123_1320_2	0	10	20	60	90	40	20	1	40	30	1	1	1	4	1	23	Wirtschaftswissenschaft	ja	nein	250	Berufslehre	Berufslehre	5	4	10	3
150123_1320_25	0	10	10	30	60	20	22	2	40	30	1	1	1	4	1	21	Wirtschaftswissenschaft	ja	nein	400	Fachhochschule	Berufslehre	7	4	50	2
150123_1320_26	0	20	10	30	60	20	30	2	40	30	1	1	1	5	1	19	Wirtschaftswissenschaft	ja	ja	400	Hochschule	Fachhochschule	2	4	0	3
150123_1320_4	0	10	20	60	90	10	10	1	30	30	1	0	0	6	1	20	Sozialwissenschaft	ja	nein	380	Hochschule	Hochschule	7	5	0	0
150123_1320_5	0	30	0	0	30	0	0	1	0	30	1	1	1	7	1	22	Wirtschaftswissenschaft	ja	nein	350	Doktorat	Hochschule	7	5	50	1
150123_1320_6	0	30	30	90	120	120	30	1	30	30	1	1	1	6	1	19	Naturwissenschaft	ja	nein	400	Hochschule	Fachhochschule	2	7	0	1
150123_1320_7	0	30	10	30	60	30	0	1	0	30	0	1	1	4	1	20	Wirtschaftswissenschaft	ja	ja	750	Hochschule	Hochschule	4	3	250	0
150123_1320_8	0	20	20	60	90	30	40	1	50	30	1	1	1	4	1	24	Wirtschaftswissenschaft	ja	nein	500	Fachhochschule	Fachhochschule	3	6	25	0
150122_1413_10	0	20	10	30	60	0	10	1	20	30	1	1	1	3	1	20	Wirtschaftswissenschaft	ja	ja	400	Mittelschule	Volksschule	5	2	10	0
150122_1413_13	0	20	0	0	30	0	40	1	50	30	1	1	1	4	1	21	Naturwissenschaft	ja	nein	300	Mittelschule	Mittelschule	6	2	0	0
150122_1413_14	0	20	30	90	120	60	30	1	40	30	1	0	0	5	1	22	Sozialwissenschaft	ja	ja	300	Fachhochschule	Berufslehre	5	2	50	#NULL!
150122_1413_16	0	30	30	90	120	45	30	2	75	30	0	0	1	7	1	24	Wirtschaftswissenschaft	ja	ja	150	Berufslehre	Volksschule	7	7	20	1
150122_1413_17	0	20	10	30	60	0	20	2	60	30	0	1	1	1	1	21	Sozialwissenschaft	nein	nein	1000	Fachhochschule	Berufsmittelschule	7	1	0	12
150122_1413_2	0	30	30	90	120	30	45	1	45	30	1	0	1	1	1	27	Wirtschaftswissenschaft	ja	ja	750	Fachhochschule	Volksschule	2	7	250	0
150122_1413_20	0	20	10	30	60	20	20	2	40	30	1	0	1	3	1	20	Naturwissenschaft	ja	nein	400	Hochschule	Hochschule	6	5	5	1
150122_1413_21	0	30	20	60	90	30	60	2	60	30	0	1	0	3	1	24	Wirtschaftswissenschaft	nein	nein	400	Hochschule	Hochschule	3	7	50	0
150122_1413_24	0	10	20	60	90	10	0	2	80	30	1	1	1	2	1	30	Geisteswissenschaft	nein	nein	670	Hochschule	Berufsmittelschule	5	1	50	1
150122_1413_27	0	0	20	60	90	40	0	2	50	30	0	0	0	1	1	20	Rechtswissenschaft	ja	nein	350	Doktorat	Hochschule	6	3	0	0
150122_1413_28	0	30	20	60	90	30	60	2	60	30	1	1	0	3	1	20	Wirtschaftswissenschaft	ja	nein	400	Hochschule	Hochschule	7	3	0	0
150122_1413_4	0	10	20	60	90	20	0	1	20	30	1	1	1	3	1	21	Naturwissenschaft	ja	nein	400	Berufsmittelschule	Berufsmittelschule	5	3	0	1
150122_1413_3	0	0	10	30	60	0	0	1	30	30	0	1	1	1	1	20	Rechtswissenschaft	ja	ja	500	Berufslehre	Volksschule	6	3	0	0
150122_1413_5	0	10	20	60	90	10	10	1	30	30	1	1	0	3	1	21	Wirtschaftswissenschaft	ja	nein	300	Hochschule	Mittelschule	4	6	10	0
150122_1413_8	0	20	10	30	60	15	10	1	20	30	1	1	0	4	1	22	Wirtschaftswissenschaft	ja	nein	300	Hochschule	Mittelschule	6	5	0	0
